# Supplementary material for: Prompt Engineering Paradigms for Medical Applications: Scoping Review
Source: J Med Internet Res. 2024 Sep 10;26:e60501. doi: 10.2196/60501 (PMC11422740; doi:10.2196/60501)
Supplement: Multimedia Appendix 3 [file jmir_v26i1e60501_app3.xlsx]

## Sheet: Sheet 1
key	Ref	title	year	authors	Prompt_Category	LLM(s) involved	NLP Task(s)	Clinical / Biomedical	Medical subfield?	Mentioned PE technique?	Used corpus	Language	Computational complexity	Measure	No-Prompt Baseline	No-Prompt Baseline commentary	Relative Performance	normalized_relative_performance	Any interesting comment for the review	Issue_access_Marco	Journal	Normalized_Journal	Few-shot/Zero-shot claim	Prompt optimization	Fine-tuning/Instruction tuning/Frozen/Unknown	Verbalizer (Hard/Soft/NotReported)	Soft Prompt Length	Terminology_issue	Round2 comments
rayyan-647176706	[10]	Bigbio: a framework for data-centric biomedical natural language processing	2022	Fries, J and Weber, L and Seelam, N and Altay, G and ...	PD	SciFive-base, SciFive-large, GPT-Neo-1.3B, GPT-2, GPT-3, BLOOM, T0_3B, GPT-J-6B, T5, T0, T0+, T0++, GPT-NeoX-20B, OPT-66B	Named Entity Recognition, Relation Extraction, Text Classification, Information Extraction, QA, Coreference Resolution, Semantic Similarity, Translation, Entailment, Summarization, Text Pairs, Paraphrasing	Biomedical	-	Zero-shot	biomedical (BigBio)	EN, FR, ES, ZH, DE, JA, NL, PT, SV, VI (s)	Prompting	Pearson, Accuracy	YES	Fine-tuned SOTA	lower	lower	Not only ZS performs much lower than SOTA, but also it is almost always lower than majority class prediction (except for T0)		NeurIPS	Computer Science	claim	No PO - tried 3-5 prompts and reported all results	Both
rayyan-647176708	[100]	{{T}owards {M}ore {G}eneralizable and {A}ccurate {S}entence {C}lassification in {M}edical {A}bstracts with {L}ess {D}ata}	2023	Hu, Y. and Chen, Y. and Xu, H.	PL	BERT, BioBERT, RoBERTa, PubMedBERT	Text classification	Biomedical	-	Few-shot, Cloze	biomedical (PubMed)	EN (s)	5 PL templates used	F1	YES	Hierarchical Neural Networks, SameLLM-CLF	higher	higher	Prompt template matters, 7% F1 diff with a proper template. PL > Fine-tuning for 4 templates over 5. OpenPrompt Lib.	abstract only?	Journal of Healthcare Informatics Research	Med Inf	claim	No PO - tried 3-5 prompts and reported all results	FT	Manual
rayyan-647176710	[101]	Clinical Prompt Learning with Frozen Language Models	2022	N. Taylor, Y. Zhang, D.W. Joyce, Z. Gao, A. Kormilitzin, and A. Nevado-Holgado	PL, PT	Frozen Bio-ClinicalBERT	Multilabel text classification, text classification	Clinical	General	Prefix ([MASK] in the end, soft-prompt before it, and hard-prompt again before), Soft Verbalizer (model finds the proper words for each class)	other-clinical (MIMIC-III)	EN (inf)	VERY LOW Compu Complexity (frozen), and with soft prompt and soft verbalizer: performance close to the fine-tuned counterpart. Biased because pre-trained on MIMIC	Accuracy	YES	Fine-tuned ClinicalBERT, w/ or w/o soft prompt, w/ or w/o hard prompt, soft or manual verbalizer	similar	similar	Fine-tuned consistently better than Frozen. Soft prompting alone is consistently better than mixed prompting. Finally, PL consistently outperforms traditional fine-tuning.		IEEE Transactions on Neural Networks and Learning Systems	Computer Science	claim	PO for one task and recycle the P for 3 other tasks	Both	Both	Fixed		Hard, Soft or Mixed prompts.
rayyan-647176712	[102]	Clinical {Text} {Deduplication} {Practices} for {Efficient} {Pretraining} and {Improved} {Clinical} {Tasks}	2023	Landi, Isotta and Alleva, Eugenia and Valentine, Alissa A. and Lepow, Lauren A. and Charney, Alex and er W.	PL	GatorTron, ClinicalBERT	Text classification	Clinical	General	Prefix ([MASK] in the end)	other-clinical (MIMIC-III, n2c2)	EN (s)	Prompt Learning train and inference	Perplexity, F1	NO	-	-	-	deduplicating clinical text can help clinical LMs encode less redundant information in a more efficient manner and do not harm classification tasks via prompt-based learning		ArXiv	Preprint	no claim		FT	Manual
rayyan-647176714	[103]	Healthprompt: A zero-shot learning paradigm for clinical natural language processing	2022	Sivarajkumar, S and Wang, Y	PL	BERT, RoBERTa, ClinicalBERT, BioBERT, GPT-2, T5	Text classification	Clinical	General	Zero-shot, Prefix (2 templates), Cloze (2 templates)	other-clinical (MIMIC-III)	EN (inf)	Prompt-learning inference without training	Precision, Recall, F1, Accuracy	NO	-	-	-	ClinicalBERT is first (not surprising, trained on MIMIC), BioBERT 2nd. Issue: Document is too big for MLM, chunk-encoder technique: cut documents into n chunks of size k, apply Max Pooling to aggregate them into 1 aggregated chunk of size k.		American Medical Informatics Annual Symposium	Med Inf	claim	No PO - tried 3-5 prompts and reported all results	Frozen	Manual
rayyan-647176715	[104]	Evaluation of Healthprompt for Zero-shot Clinical Text Classification	2023	Sivarajkumar, S and Wang, Y	PL	ClinicalBERT	Text classification	Clinical	General	Zero-shot, Cloze	other-clinical (MIMIC-III)	EN (s)	Prompt-learning inference without training	F1	NO	-	-	-	Error analysis of paper line 102 : Removal of chunk-encoder technique: lose F1 by 50%.		IEEE 11th International Conference on Healthcare Informatics (ICHI)	Med Inf	claim	No PO - tried 3-5 prompts and reported all results	Frozen	NotReported
rayyan-647176716	[105]	Intent-aware Prompt Learning for Medical Question Summarization	2022	Zhang, L and Liu, J	PL, PT	GPT-2	Multilabel text classification, Summarization	Clinical	General	Cloze, Not-reported-PT-pos?	other-clinical (MEQSUM, MATINF)	EN, ZH (s)	Uses input, then hard prompt to know the intent, then soft-prompt, model is FROZEN	F1, Accuracy, ROUGE	YES	Pointer-generator model, Fine-tuned GPT-2, BiLSTM+Attention	higher	higher	Quite cool Figure 1 to describe PD, PL, PT, FT ! // Adding soft prompt (mixed) clearly improves over hard prompt alone.		IEEE International Conference on Bioinformatics and Biomedicine (BIBM)	Med Inf	no claim ?		Frozen	Manual	0 5 10 15 20 25 (similarly best 15-20-25)		Hard or Mixed prompts
rayyan-647176717	[106]	Keyword-optimized {Template} {Insertion} for {Clinical} {Information} {Extraction} via {Prompt}-based {Learning}	2023	Alleva, Eugenia and L and i, Isotta and Shaw, Leslee J. and Böttinger, Erwin and Fuchs, Thomas J. and Ensari, Ipek	PL	GatorTron, ClinicalBERT	Text classification	Clinical	General	Zero-shot, Few-shot, Prefix ([MASK] in the end)	real-clinical, other-clinical (n2c2)	EN (ns)	Prompt Learning w/ and w/o train	F1	NO	-	-	-	They compared ZS vs FS, ZS performs poorly, but F1 on average 20% with cloze while it's close to 0% for prefix.		ArXiv	Preprint	claim	No PO - tried 3-5 prompts and reported all results	Both	Manual
rayyan-647176725	[107]	Language inference-based learning for Low-Resource Chinese clinical named entity recognition using language model	2024	Cui, Z. and Yu, K. and Yuan, Z. and Dong, X. and Luo, W.	PL	RoBERTa-base, RoBERTa-large, MacBERT-base, MacBERT-large	Named Entity Recognition	Clinical	General	Cloze	other-clinical (CCKS-17, CCKS-19, CCKS-20, IMCS)	ZH (s)	Prompt Learning train and inference	Precision, Recall, F1	YES	SameLLM-TokenCLF, SameLLM-CRF, SameLLM-CRF demo-based	higher	higher	PL is consistently better than FT BERT for NER.		Journal of biomedical informatics	Med Inf	claim	No PO - tried 3-5 prompts and reported all results	FT	NotReported
rayyan-647176726	[108]	MED-Prompt: A novel prompt engineering framework for medicine prediction on free-text clinical notes	2024	Ahmed, A and Zeng, X and Xi, R and Hou, M and Shah, SA	PL	BERT, BioBERT, ClinicalBERT	Text classification (drug indication prediction)	Clinical	General	Cloze, prompt_pos+prompt_neg	other-clinical (MIMIC-III)	EN (s)	Prompt Learning w/ and w/o train	Precision, Recall, F1, Accuracy	YES	Classical ML: XGradient-Boost, Multilayer Perceptron, K-NN, RC, RF, DTC	lower	lower	Performances of all settings of PL on transformers are lower than XGB classifier by a very large margin.		Journal of King Saud University - Computer and Information Sciences	Computer Science	no claim		Both	Manual
rayyan-647176728	[109]	MedKPL: A heterogeneous knowledge enhanced prompt learning framework for transferable diagnosis	2023	Lu, Y. and Liu, X. and Du, Z. and Gao, Y. and Wang, G.	PL	BERT, DKPLM, CNBERT	Text classification	Clinical	General	Knowledge injection, Prefix	real-clinical	ZH (s)	Prompt Learning train and inference, Knowledge augmented inference	Accuracy	YES	LSTM, LSTM+Attention, CNN, BERT-FT, DKPLM-FT, CNBERT-FT	higher	higher	PL is consistently better than FT. Adding Knowledge with PL is consistently better than PL and FT.		Journal of biomedical informatics	Med Inf	claim	unclear	FT	Manual
rayyan-647176732	[11]	ChatGPT and post-test probability	2023	Weisenthal, Samuel J.	PD	ChatGPT (GPT-3.5-turbo)	Reasoning	Biomedical	-	Variable introduction, Chain-of-Thought	small-novel // -	EN (inf)	Prompting	Accuracy	NO	-	-	-	Large language models, because they learn from data that is generated by humans, can therefore learn statistical errors/biases.		ArXiv	Preprint	no claim		Frozen
rayyan-647176734	[110]	{M}ed{T}em2.0: Prompt-based Temporal Classification of Treatment Events from Discharge Summaries - Proceedings of the 61st Annual Meeting of the Association for Computational Linguistics (Volume 4: Student Research Workshop)	2023	Cui, Yang and Han, Lifeng and Nenadic, Goran	PL, PT	GPT-2, T5	Text classification	Clinical	General	Cloze, Prefix ([MASK] in the end), prompt-tuning around the [MASK], Soft Verbalizer (model finds the proper words for each class)	other-clinical (n2c2)	EN (inf)	Prompt Learning training + Prompt Tuning	F1, Accuracy	YES	Fine-tuned: T5, BERT, GPT-2	lower	lower	Hard prompt, soft prompt, and mixed prompt were tested, along with manual and soft verbalizer (6 settings), all performances seem quite similar, with mixed prompt and manual verbalizer being the most balanced between F1 Acc.		ACL	Computer Science	claim	unclear	FT	Both	Fixed		Hard, Soft or Mixed prompts
rayyan-647176735	[111]	{P}rompt{EHR}: Conditional Electronic Healthcare Records Generation with Prompt Learning - Proceedings of the 2022 Conference on Empirical Methods in Natural Language Processing	2022	Wang, Zifeng and Sun, Jimeng	PL	BART	Generation	Clinical	General	Cloze, Prefix ([MASK] in the end)	other-clinical (MIMIC-III)	EN (inf)	Prompt Learning train and inference	Perplexity	YES	LSTM+MLP, LSTM+MedGAN, Transformer, GPT-2	higher	higher	Original use of PL: they used it to control the generation of text conditioned by numerical and categorical features.		EMNLP (ACL)	Computer Science	no claim		FT	No Verbalizer, generative task
rayyan-647176738	[112]	Trustworthy assertion classification through prompting	2022	Wang, Song and Tang, Liyan and Majety, Akash and Rousseau, Justin F. and Shih, George and Ding, Ying and Peng, Yifan	PL	BERT, BlueBERT, ClinicalBERT, BioBERT	Text classification (assertion)	Clinical	General	Prefix ([MASK] in the end)	other-clinical (i2b2 2010, i2b2 2012, MIMIC-III, Chia, BioScope, NegEx)	EN (s)	Prompt Learning train and inference	F1, Human Evaluation	YES	SoTA methods (i2b2), BERT, LR, NegEx	higher	higher	All 4 BERT-based PL learning methods have similar perf. The training does not contain a lot of samples, PL is good for few-shot.		Journal of biomedical informatics	Med Inf	claim	No PO - tried 3-5 prompts and reported all results	FT	Manual
rayyan-647176740	[113]	Automated identification of eviction status from electronic health record notes	2023	Yao, Z. and Tsai, J. and Liu, W. and Levy, D. A. and Druhl, E. and Reisman, J. I. and Yu, H.	PL	BioBERT, BioClinicalBERT	Text classification	Clinical	Eviction Status (General)	Knowledge injection, Cloze	real-clinical	EN (s)	Prompt Learning train and inference, Knowledge augmented inference	MCC, Macro-F1, Micro-F1	YES	Logistic Regression, SameLLM-CLF	higher	higher	PL is better than FT overall, but FT is better in low-resource train. Adding knowledge with PL is the best.	jamia	Journal of the American Medical Informatics Association : JAMIA	Med Inf	no claim		FT	NotReported
rayyan-647176742	[114]	{ODD}: {A} {Benchmark} {Dataset} for the {NLP}-based {Opioid} {Related} {Aberrant} {Behavior} {Detection}	2023	Kwon, Sunjae and Wang, Xun and Liu, Weisong and Druhl, Emily and Sung, Minhee L. and Reisman, Joel I. and Li, Wenjun and Kerns, Robert D. and Becker, William and Yu, Hong	PL	BioBERT, BioClinicalBERT	Multilabel text classification	Clinical	Psychiatry	Cloze (one MASK predict YES/NO after each class name)	other-clinical (MIMIC-IV)	EN (s)	Prompt Learning train and inference	AUPRC, F1	YES	Fine-tuned BioBERT, Fine-tuned BioClinicalBERT	higher	higher	Say 'prompt tuning', but uses only hard prompting. Clear improvement for PL-based models over FT ones.		ArXiv	Preprint	no claim ?		FT	Manual		PT->PL
rayyan-647176754	[115]	EGDE: A Framework for Bridging the Gap in Medical Zero-shot Relation Triplet Extraction	2023	Su, J and Zhang, J and Peng, P and Wang, H	PT	BioBART-v2, BioGPT-large, BioELECTRA	Relation extraction	Biomedical	-	Zero-shot, Not-reported-PT-pos?	biomedical (CrowdTruth, BioRED)	EN (s)	3 LLM pipeline, all of then tuned	Precision, Recall, F1, Accuracy	YES	3 SOTA baselines based on prompts, Prompt-tuned GPT-2, Prompt-tuned BART	-	-	3 SOTA baselines based on prompts, Prompt-tuned GPT-2, Prompt-tuned BART. The proposed method yields higher results	ieee	IEEE International Conference on Bioinformatics and Biomedicine (BIBM)	Med Inf	no claim ?		Frozen		NotReported
rayyan-647176762	[116]	BioKnowPrompt: Incorporating imprecise knowledge into prompt-tuning verbalizer with biomedical text for relation extraction	2022	Li, Qing and Wang, Yichen and You, Tao and Lu, Yantao	PT	BioBERT, SciBERT, ClinicalBERT, BlueBERT, PubMedBERT, BioELECTRA	Relation extraction	Biomedical	-	Cloze, Not-reported-PT-pos?	biomedical (i2b2-2010, ChemProt, DDI, GAD, BIOLAMA)	EN (inf)	Soft prompting	F1	YES	Fine-tuned: BioBERT, SciBERT, ClinicalBERT, BlueBERT, PubMedBERT, BioELECTRA	higher	higher	higher score for prompt tuned model, but the gap is bigger in low-resource setting. The study assesses variation of performance over several prompts		Information Sciences	Computer Science	no claim	optimized	PT with FT		NotReported
rayyan-647176766	[117]	Generative {Large} {Language} {Models} {Are} {All}-purpose {Text} {Analytics} {Engines}: {Text}-to-text {Learning} {Is} {All} {Your} {Need}	2023	Peng, Cheng and Yang, Xi and Chen, Aokun and Yu, Zehao and Smith, Kaleb E. and Costa, Anthony B. and Flores, Mona G. and Bian, Jiang and Wu, Yonghui	PT	GatorTronGPT-5B, GatorTronGPT-20B	Named Entity Recognition, Entity Linking, Relation Extraction, variants of Text Classification (Word Sense Disambiguation, Natural Language Inference, Natural Language Understanding), variant of Information Extraction (Medication attribute filling)	Clinical	General	Prefix-based prompt tuning	other-clinical (2018 n2c2, 2022 n2c2, ShARe, UMN Abbreviations, MedNLI)	EN (s)	Soft prompting with Frozen LLM	Precision, Recall, F1, Accuracy	YES	PL-based GatorTron. FineTuned: BERT, GatorTron, BERT-MRC, BiLSTM, DistilBERT, BioBERT, BlueBERT, ClinicalBERT, RoBERTa, RoBERTa-MIMIC, BioMegatron, bestModelChallenge	overall, higher	higher	PT_frozen_LLM outperforms fine-tuned LLMs and a similar performance to a PL-based GatorTron.		ArXiv	Preprint	no claim	optimized	Both		NotReported
rayyan-647176776	[118]	Model {Tuning} or {Prompt} {Tuning}? {A} {Study} of {Large} {Language} {Models} for {Clinical} {Concept} and {Relation} {Extraction}	2023	Peng, Cheng and Yang, Xi and Smith, Kaleb E. and Yu, Zehao and Chen, Aokun and Bian, Jiang and Wu, Yonghui	PT	BERT, BERT-MIMIC, RoBERTa, RoBERTa-MIMIC, GatorTron-base, GatorTron-medium, GatorTron-large	Named Entity Recognition, Relation Extraction	Clinical	General	Prefix-based prompt tuning	other-clinical (2018 n2c2, 2022 n2c2)	EN (inf)	Prompt Learning train and inference, with normal fine-tuning (no MLM). PT w/ and w/o Frozen LLM.	F1	YES	Comparison between 4 scenarios: FT, PL_unfrozen_LLM, PT_unfrozen_LLM, PT_frozen_LLM	Model-wise, GatorTron-medium is best. Settings-wise, PT_unfrozen is best	lower	FT and PT_frozen_LLM have quite similar, but worse performance than the two others. Few-shot scenario: PT_frozen is best, unless for big LLMs such as GatorTron-large. This scenario is better for smaller models. Best soft-prompt length: 32-64 tokens.		ArXiv	Preprint	no claim	optimized	Both	NoVerbalizer	Ablation study: 8, 16, 32, 64, and 128 (best at 32-64, 3% margin)		Experiments Frozen vs NoFrozen, NoPrompt vs HardPrompt vs SoftPrompt
rayyan-647176778	[119]	MVP: Optimizing Multi-view Prompts for Medical Dialogue Summarization	2023	Duan, J and Lu, F and Liu, J	PT	GPT-2	Summarization	Clinical	General	Prefix-based prompt tuning, item-wise soft prompting	other-clinical (IMCS21, IMCS-V2)	ZH (s)	Two soft-prompting, one input-specific, one token-wise specific (frozen LLM)	ROUGE, Human Evaluation	YES	BART, GPT-2, Transformer, PGNet	higher	higher	Mention prompt learning, but does soft prompting. Input-specific soft-prompt is much more important than item-wise one.	ieee	IEEE International Conference on Bioinformatics and Biomedicine (BIBM)	Med Inf	no claim	optimized	Frozen		5 10 20 50 70 100 (Best 20, but unclear trend. 5 10 have a much worse performance, but then it is stable).	PL->PT
rayyan-647176794	[12]	ProBioRE: A Framework for Biomedical Causal Relation Extraction Based on Dual-head Prompt and Prototypical Network	2023	Li, L and Ning, W	PD	BioGPT, BioBERT	Relation extraction	Biomedical	-	-	biomedical (Hahn-Powell, BioCause)	EN (s)	Prompting, but quite complex architecture to train	Precision, Recall, F1	YES	BiLSTM+Attention, MultiView CNN, MVCC+BioBERT	higher	higher	Mention prompt learning, but use BioGPT-prompting for data augmentation	ieee	IEEE International Conference on Bioinformatics and Biomedicine (BIBM)	Med Inf	claim	Only one prompt, unclear if optimized	FT			PL->PD
rayyan-647176806	[120]	Using Bottleneck Adapters to Identify Cancer in Clinical Notes under Low-Resource Constraints - The 22nd Workshop on Biomedical Natural Language Processing and BioNLP Shared Tasks	2023	Rohanian, Omid and Jauncey, Hannah and Nouriborji, Mohammadmahdi and Kumar, Vinod and Gonalves, Bronner P. and Kartsonaki, Christiana and Clinical Characterisation Group, Isaric and Merson, Laura and Clifton, David	PT	BERT, BioBERT	Text classification	Clinical	Oncology	Not-reported-PT-pos?	other-clinical (ISARIC)	EN (s)	Soft prompting with Frozen LLM	Precision, Recall, F1	YES	FT BERT, FT BioBERT	higher	higher	Fixed soft prompt size: 30. Slightly higher for PT. We also addressed the issue of negation by integrating negation patterns into the negative training samples.		BioNLP (ACL)	Computer Science	no claim	optimized	FT		Fixed (30)
rayyan-647176811	[121]	Soft-prompt tuning to predict lung cancer using primary care free-text {Dutch} medical notes	2023	Elfrink, Auke and Vagliano, Iacopo and Abu-Hanna, Ameen and Calixto, Iacer	PT	RobBERT, MedRoBERTa.nl	Text classification (diagnosis)	Clinical	Oncology	Suffix-based prompt tuning	real-clinical	NL (s)	Soft prompting with Frozen LLM	AUROC, AURPC, brier score	YES	FastText, FineTuned RobBERT, FineTuned MedRoBERTa.nl	higher	higher	PT outperforms FT. FastText very competitive. In few-shot scenarios, no clear winner between PT and FT, but FastText underperforms.		International Conference on Artificial Intelligence in Medicine	Med Inf	no claim	optimized	Both		NotReported
rayyan-647176815	[122]	Parameter Efficient Transfer Learning for Suicide Attempt and Ideation Detection - Proceedings of the 13th International Workshop on Health Text Mining and Information Analysis (LOUHI)	2022	Singh Rawat, Bhanu Pratap and Yu, Hong	PT	MedRoBERTa	Text classification	Clinical	Suicidal ideation (psychiatry)	Suffix-based prompt tuning	real-clinical, other-clinical (ScAN)	EN (ns)	Prompt tuning: about 5400 times lower than full fine-tuning	F1, Accuracy	YES	Frozen LLM but trained classification layer, Fine-tuned LLM in the few last layers, Adapters (new trainable parameters in the encoder while the rest is frozen), BitFit (fine-tune only bias), Full fine-tuning	lower	lower	Full fine-tuning outperforms all settings. But PT trains 23x10^3 params while FT trains 12.5x10^7 params. PT trains the least amount of parameters (with the exception of the classification layer: 8x10^3) and perform quite similar to classification layer. Best soft prompt length: 20.		International Workshop on Health Text Mining and Information Analysis (LOUHI) - ACL	Computer Science	no claim	optimized	FT		10 to 40 (Best 20 which represents only 0.02% of parameters compared to full fine-tuning)
rayyan-669603044	[123]	COSSUM: Towards Conversation-Oriented Structured Summarization for Automatic Medical Insurance Assessment	2022	Xu, S and Wan, X and Hu, S and Zhou, M and Xu, T and Wang, H and ...	PT	CDIAL-GPT	Information extraction, Summarization	Clinical	Medical Insurance	Prefix-based prompt tuning	real-clinical (conversations)	ZH (s)	Soft prompting (unfrozen LLM)	Accuracy (structured), ROUGE (free-text), Human Evaluation	NO	-	-	-	One soft prompt for each field to predict. PT works better than the PL-variant	acm	Proceedings of the 28th ACM SIGKDD Conference on Knowledge Discovery and Data Mining	Computer Science	no claim	optimized	FT		Fixed (one for each item to predict, 3 items = 3 soft prompts)
rayyan-669603045	[13]	Large {Language} {Models} and {Control} {Mechanisms} {Improve} {Text} {Readability} of {Biomedical} {Abstracts}	2023	Li, Zihao and Belkadi, Samuel and Micheletti, Nicolo and Han, Lifeng and Shardlow, Matthew and Nenadic, Goran	PD	ChatGPT (GPT-3.5-turbo), ChatGPT (GPT-4)	Simplification	Biomedical	-	One-shot	biomedical (PLABA)	EN (s)	Prompting	BLEU, ROUGE, SARI, BERTscore, Human Evaluation	YES	FT models: T5, SciFive, BART, BioGPT FLAN-T5-XL	lower	lower	Mention prompt learning, but does prompt design. ChatGPT (both 3.5 and 4) have the worst performance by a large margin. The paper really uses PE as the "baseline" without much focus on PE		ArXiv	Preprint	no claim		Both			PL->PD
rayyan-669603048	[14]	From {Beginner} to {Expert}: {Modeling} {Medical} {Knowledge} into {General} {LLMs}	2023	Li, Qiang and Yang, Xiaoyan and Wang, Haowen and Wang, Qin and Liu, Lei and Wang, Junjie and Zhang, Yang and Chu, Mingyuan and Hu, Sen and Chen, Yicheng and Shen, Yue and Fan, Cong and Zhang, Wangshu and Xu, Teng and Gu, Jinjie and Zheng, Jing and Group, Guannan Zhang Ant	PD	AntGLM-10B, AntGLM-Med-10B	QA	Biomedical	-	Chain-of-Verification, Self-Verification	biomedical (PubMedQA)	EN (inf)	Pre-training, Instruction-tuning, PEFT, Prompting	Accuracy	NO	-	-	-	Finetune a general LLM to build a medical LLM. Construct a large fine-tuning dataset and test performance. // CoVe improves performance.		ArXiv	Preprint	no claim		Both : compare their FT'ed models to other "generalist" frozen models
rayyan-669603054	[15]	Is ChatGPT a Biomedical Expert	2023	Ateia, S and Kruschwitz, U	PD	ChatGPT (GPT-3.5-turbo), ChatGPT (GPT-4)	Information Retrieval, QA, Named Entity Recognition	Biomedical	-	Zero-shot, Few-shot, Query expansion (question to PubMed query), Query reformulation (if no PubMed doc found), Reranking (top k docs)	biomedical (MedProcNER, Biomedical Semantic QA)	EN (inf)	Prompting	Precision, Recall, F1, Accuracy, MAP, GMAP	YES	Transformer	-	-	GPT-4 outperforms GPT-3.5, Results with query expansion give consistently better results. Both are far below baselines		Conference and Labs of the Evaluation Forum (CLEF)	Computer Science	claim	Only one prompt, unclear if optimized	Frozen (ns)
rayyan-669603056	[16]	Multimodal llms for health grounded in individual-specific data	2023	Belyaeva, A and Cosentino, J and Hormozdiari, F and ...	PD, PT	Flan-PaLMChilla 62b (prompt-tuned)	Text classification	Biomedical	-	Zero-shot, few-shot, Not-reported-PT-pos?	biomedical (UK BioBank)	EN (s)	Prompting, Prompt tuning	AUROC, AURPC	YES	Frozen Flan-PaLMChilla 62b (Zero-shot, One-shot), LogReg, XGBoost	similar	similar	Fail to clearly outperform the way-cheaper logistic regression		Machine Learning for Multimodal Healthcare Data	Med Inf	claim	unclear	Frozen		NotReported
rayyan-669603058	[17]	An extensive benchmark study on biomedical text generation and mining with ChatGPT	2023	Chen, Q and Sun, H and Liu, H and Jiang, Y and Ran, T and Jin, X and ...	PD	ChatGPT (GPT-3.5-turbo)	Named Entity Recognition, Relation Extraction, Text Classification, Sentence Similarity, QA	Biomedical	-	Zero-shot, One-shot	biomedical (BLURB)	EN (inf)	Prompting	Precision, Recall, F1, Blurb	YES	PubMedBERT, BioLinkBERT-Base, BioLinkBERT-Large	lower	lower	"complex prompts achieved better performance than simple ones"		Bioinformatics	Med Inf	claim	Only one prompt, unclear if optimized	Frozen
rayyan-669603059	[18]	Large {Language} {Models} and {Prompt} {Engineering} for {Biomedical} {Query} {Focused} {Multi}-{Document} {Summarisation}	2023	Mollá, Diego	PD	ChatGPT (GPT-3.5-turbo)	QA	Biomedical	-	Retrieval-augmented generation (RAG), Zero-shot, Few-shot, Context-defining (using Snippets, or Summary)	biomedical (BioASQ)	EN (inf)	Prompting	Human evaluation	NO	-	-	-	Retrieval-augmented prompt that uses relevant snippets as context improves over variants that do not provide context. // Few-shot performs poorly compared to ZS when RAG / contexts are involved.		ArXiv	Preprint	claim	Only one prompt, unclear if optimized	Frozen (ns)
rayyan-669603836	[19]	Can {Generalist} {Foundation} {Models} {Outcompete} {Special}-{Purpose} {Tuning}? {Case} {Study} in {Medicine}	2023	Nori, Harsha and Lee, Yin Tat and Zhang, Sheng and Carignan, Dean and Edgar, Richard and Fusi, Nicolo and King, Nicholas and Larson, Jonathan and Li, Yuanzhi and Liu, Weishung and Luo, Renqian and McKinney, Scott Mayer and Ness, Robert Osazuwa and Poon, Hoifung and Qin, Tao and Usuyama, Naoto and White, Chris and Horvitz, Eric	PD	Flan-PaLM, Med-PaLM, GPT-4	MCQ	Biomedical	-	Chain-of-Thought, Ensemble (Self-consistency), KNN-based few-shot (k closest examples)	biomedical (MedQA, MedMCQA, PubMedQA, MMLU)	EN (s)	Prompting	Accuracy	NO	-	-	-	Classic prompting techniques (In-context, CoT...) help GPT-4 surpass Med-PaLM 2 in biomedical QA. // Adding FS improves, FS CoT improves more, kNN FS CoT even better, adding ensembling on top of it is the best.		ArXiv	Preprint	claim	Only one prompt, unclear if optimized + Dynamic FS	Frozen
rayyan-676965486	[20]	Large language models encode clinical knowledge	2023	Singhal, K. and Azizi, S. and Tu, T. and Mahdavi, S. S. and Wei, J. and Chung, H. W. and Scales, N. and Tanwani, A. and Cole-Lewis, H. and Pfohl, S. and Payne, P. and Seneviratne, M. and Gamble, P. and Kelly, C. and Babiker, A. and Sch{\"a}rli, N. and Chowdhery, A. and Mansfield, P. and Demner-Fushman, D. and Ag{\"u}era y Arcas, B. and Webster, D. and Corrado, G. S. and Matias, Y. and Chou, K. an…	PD, PT	Flan-PaLM, Med-PaLM	MCQ, QA	Biomedical	-	Few-shot, Chain-of-Thought, Self-consistency, Prefix-based prompt tuning	biomedical (MedQA, MedMCQA, MMLU, LiveQA, MedicationQA, HealthSearchQA, PubMedQA)	EN (s)	Prompting, Instruction-Prompt-Tuning	Accuracy	YES	Galactica, PubMedGPT, BioGPT, clinician human baseline	higher (SOTA), lower (clinician by a small margin)	higher	Official Med-PaLM paper. (1) No improvement using COT-prompting over normal few-shot prompting on 3 datasets. (2) Multiple COT possible paths leads to different answers: "COT is effective in priming the model to solve these problems rather than adding new knowledge to the model" (3) Self-Consistency improves MCQ accuracy when COT can't. It consists in applying multiple COT prompts and keep the mo…		Nature	Others	claim	unclear	Instruction-prompt-tuning (Instruction-tuning+PT)		Fixed (100) for MedPaLM
rayyan-676972481	[21]	Opportunities and challenges for ChatGPT and large language models in biomedicine and health	2024	Tian, S and Jin, Q and Yeganova, L and Lai, PT and Zhu, Q and ...	PD	ChatGPT (GPT-3.5-turbo), ChatGPT (GPT-4), SPIRES, BioMedLM, BioGPT, PMC-LLaMA, Med-PaLM 2, Clinical Camel, ChatDoctor, MedAlpaca, Med-PaLM	Information Retrieval, Information Extraction, QA, Summarization, NER, Relation Extraction	Biomedical	-	Zero-shot, one-shot, few-shot	MedMCQA, MedQA(UMSLE), PubMedQA, BC5CDR, CHEMPROT, DDI, GAD, JNLPBA, NCBI-disease, BC2GM	EN (ns)	Prompting, Instruction-tuning	F1	NO	-	-	-	Task fine-tuning consistently improve F1 for NER and RE. Not for QA. LLMs were able to achieve new state-of-the-art performance on text generation tasks such as medical QA. However, they still underperformed the existing fine-tuning approach of smaller LMs for information extraction.		Briefings in bioinformatics	Med Inf	no claim		Both
rayyan-676972484	[22]	Artificial intelligence for health message generation: an empirical study using a large language model (LLM) and prompt engineering	2023	Lim, Sue and Schmalzle, Ralf	PD	Bloom-7b1	Generation	Biomedical (folic acid)	-	Zero-shot	biomedical (Twitter-scraped)	EN (s)	Prompting	Human Evaluation (Sentiment analysis, Readability, Semantics)	NO	-	-	-	AI-generated health awareness messages ranked higher in message quality and clarity than human-written		Frontiers in communication	Others	no claim		Frozen
rayyan-676972485	[23]	{IKM}{\_}{L}ab at {B}io{L}ay{S}umm Task 1: Longformer-based Prompt Tuning for Biomedical Lay Summary Generation - The 22nd Workshop on Biomedical Natural Language Processing and BioNLP Shared Tasks	2023	Wu, Yu-Hsuan and Lin, Ying-Jia and Kao, Hung-Yu	PD	Longformer	Summarization	Biomedical	-	-	biomedical (PLOS, eLife)	EN (inf)	Normal LongFormer fine-tuning with additional prompts, no MASK	ROUGE, BERTScore FKGL, DCRS, BARTScore	YES	FT without hard prompt	higher	higher	Say 'prompt tuning', but uses hard prompts. Slightly higher with hard prompt in inputs.		BioNLP (ACL)	Computer Science	no claim		FT			PT->PD
rayyan-676972607	[24]	A co-adaptive duality-aware framework for biomedical relation extraction	2023	Zhang, W and Chen, C and Wang, J and Liu, J and Ruan, T	PD	RoBERTa, RoBERTa-chinese	Relation extraction	Biomedical	-	-	biomedical (CMeIE, BioCreative VI ChemProt)	ZH, EN (s)	Prompts used with RE module to confirm predictions	Precision, Recall, F1	YES	ALBERT, BERT, RoBERTa, MacBERT, MedBERT, SVM+ANN, GRU, LSTM, BioBERT, PubMedBERT	higher	higher	First employs a span-based entity model to identify subject–object entity pairs. Then, train a classifier with entity marker techniques for RC		Bioinformatics	Med Inf	no claim		FT	NoVerbalizer
rayyan-676972612	[25]	Few-shot biomedical named entity recognition via knowledge-guided instance generation and prompt contrastive learning	2023	Chen, Peng and Wang, Jian and Lin, Hongfei and Zhao, Di and Yang, Zhihao and Wren, Jonathan	PD	BioBERT	Named Entity Recognition	Biomedical	-	-	biomedical (NCBI, BC5CDR-Disease, BioNLP11EPI, BioNLP13GE)	EN (s)	Train with prompts and inference, with normal fine-tuning (no MLM)	Precision, Recall, F1	YES	SoTA methods (TransferBERT, etc).	higher	higher	T-SNE shows contrastive learning is able to distinguish entities vs non-entities better.		Bioinformatics	Med Inf	claim	Only one prompt, unclear if optimized	FT	NoVerbalizer			-
rayyan-676972617	[26]	BioGPT: generative pre-trained transformer for biomedical text generation and mining	2022	Luo, R and Sun, L and Xia, Y and Qin, T and Zhang, S and ...	PD, PT	BioGPT	Relation Extraction, Question Answering, Text Classification	Biomedical	-	Suffix-based prompt tuning	biomedical (KD-DTI, BC5CDR, DDI, PubMedQA, BioASQ, HoC, SciDocs)	EN (inf)	Prompt-based FT with soft prompts	Precision, Recall, F1, Accuracy	YES	GPT-2, PubMedBERT, BioBERT, BioLinkBERT, BioELECTRA, REBEL, GLRE	higher	higher (PT) similar (PD)	Introduce a new LLM: BioGPT. // Soft prompts (from length = 1 to 17) and hard prompts perform similarly.		Briefings in bioinformatics	Med Inf	no claim		FT	NoVerbalizer	1, 5, 9, 13, 17 (best at 13, close performances)
rayyan-676972620	[27]	Capabilities of {GPT}-4 on {Medical} {Challenge} {Problems}	2023	Nori, Harsha and King, Nicholas and McKinney, Scott Mayer and Carignan, Dean and Horvitz, Eric	PD	OPT_23 (ChatGPT GPT-4 without image), ChatGPT (GPT-3.5-turbo), InstructGPT, Flan-PaLM, Med-PaLM	QA,MCQ,Reasoning	Clinical/Biomedical	Medical Licensing Exam	Zero-shot, Few-shot, Chain-of-Thought	Real-world exam, biomedical (MedQA, PubMedQA, MedMCQA, MMLU)	EN, ZH (s)	Prompting	Accuracy, LOOCV Accuracy	NO	-	-	-	FS outperforms ZS for QA,MCQ but not reasoning. GPT-4>>>GPT-3.5 for questions based on images without image given because GPT-4 can find the most likely outcomes based on text only. It has been deemed that BASIC CoT does not improve medical reasoning performance.		ArXiv	Preprint	claim	No PO - tried 3-5 prompts and reported all results	Frozen
rayyan-676972621	[28]	Testing domain knowledge and risk of bias of a large-scale general artificial intelligence model in mental health	2023	Heinz, MV and Bhattacharya, S and Trudeau, B and Quist, R and ...	PD	GPT-3	Text classification (diagnosis)	Clinical	Mental Health (Psychiatry) / Medical Licensing Exam	Few-shot	small-novel // Real-world exam	EN (s)	Prompting	Balanced Accuracy, Sensitivity, Specificity	NO	-	-	-	We found limited evidence of model demographic bias, although we do observe some gender and racial differences in model outcomes mirroring real-world differential prevalence estimates.		Digital health	Med Inf	no claim		Frozen
rayyan-676972622	[29]	Performance of ChatGPT incorporated chain-of-thought method in bilingual nuclear medicine physician board examinations	2024	Ting, YT and Hsieh, TC and Wang, YF and Kuo, YC and ...	PD	ChatGPT (GPT-4)	MCQ	Clinical	Nuclear Medicine / Medical Licensing Exam	Chain-of-Thought	Real-world exam	ZH, EN (s)	Prompting	Grade (Exam score)	YES	Doctor baseline	higher	higher	GPT-4 tested in March and May, May outperforms March. May+COT outperforms May. All models outperform doctors.		Digital health	Med Inf	no claim		Frozen (ns)
rayyan-676972628	[30]	Testing ChatGPT for Stability and Reasoning: A Case Study Using Italian Medical Specialty Tests	2023	Casola, S and Labruna, T and Lavelli, A and Magnini, B	PD	ChatGPT (GPT-3.5-turbo)	MCQ	Clinical	Medical Licensing Exam	Zero-shot	Real-world exam	IT (s)	Prompting	Grade (Exam score)	NO	-	-	-	Choosing proper template improves accuracy by 5%		Italian Conference on Computational Linguistics	Computer Science	no claim		Frozen (ns)
rayyan-676972629	[31]	{{A}rtificial intelligence model {G}{P}{T}4 narrowly fails simulated radiological protection exam}	2024	Roemer, G. and Li, A. and Mahmood, U. and Dauer, L. and Bellamy, M.	PD	ChatGPT (GPT-3.5-turbo), ChatGPT (GPT-4)	MCQ	Clinical	Radiological protection (Radiology) / Medical Licensing Exam	Zero-shot	small-novel // Real-world exam	EN (ns)	Prompting	Accuracy	NO	-	-	-	Both models fell short of the passing threshold. GPT-4 has better accuracy, but GPT-3.5 has a better formatting ability.		Journal of radiological protection	Clinical (Radiology)	claim	Only one prompt, unclear if optimized	Frozen (ns)
rayyan-676972632	[32]	General purpose large language models match human performance on gastroenterology board exam self-assessments	2023	Ali, S and Shahab, O and Al Shabeeb, R and Ladak, F and Yang, J O and Nadkarni, G and Echavarria, J and Babar, S and Shaukat, A and Soroush, A and El Kurdi, B	PD	Bard (PaLM 2), ChatGPT (GPT-3.5-turbo), ChatGPT (GPT-4)	MCQ	Clinical	Gastroenterology / Medical Licensing Exam	Uncertainty Assessment, Persona, Chain-of-Thought, Zero-shot	Real-world exam (ACG-SA examination)	EN (ns)	Prompting	Accuracy	NO	-	-	-	We find that GPT-4 was able to pass the ACG self-assessment exam with an engineered prompt, performing within the range of average human test takers and providing insightful measures of uncertainty. // Adding CoT+Persona patterns improve accuracy by 7-10% across all 3 LLMs. GPT-4 > GPT 3.5 > Bard.		MedRXiv	Preprint	no claim	Only one prompt, unclear if optimized	Frozen (ns)
rayyan-676972640	[33]	The Limits of Prompt Engineering in Medical {Problem-Solving}: A Comparative Analysis with {ChatGPT} on calculation based {USMLE} Medical Questions	2023	Patel, D and Raut, G and Zimlichman, E and Cheetirala, S N and Nadkarni, G and Glicksberg, B and Freeman, R and Timsina, P and Klang, E	PD	ChatGPT (GPT-3.5-turbo)	MCQ	Clinical	Medical Licensing Exam	Chain-of-Thought, Zero-shot	synthetic-dataset (created by GPT-4), Real-world exam	EN (inf)	Prompting	Accuracy	NO	-	-	-	while prompt engineering can facilitate question generation, as exemplified by GPT-4, it does not necessarily improve model performance in answering medical calculation or clinical scenario questions. // Simple CoT (think step by step) performs better than advanced CoT where the model is asked to read carefully, break the problem down into parts, etc.		MedRXiv	Preprint	no claim	Only one prompt, unclear if optimized	Frozen (ns)
rayyan-676972642	[34]	Human versus Artificial Intelligence: ChatGPT-4 Outperforming Bing, Bard, ChatGPT-3.5, and Humans in Clinical Chemistry Multiple-Choice Questions	2024	Sallam, Malik and Al-Salahat, Khaled and Eid, Huda and Egger, Jan and Puladi, Behrus	PD	Bard, ChatGPT (GPT-3.5-turbo), ChatGPT (GPT-4), Bing	MCQ	Clinical	Clinical chemistry, Medical Licensing Exam	Zero-shot	Real-world exam	EN (s)	Prompting	Accuracy	NO	-	-	-	ChatGPT-4 Outperforming Bing, Bard, ChatGPT-3.5, and Humans in Clinical Chemistry Multiple-Choice Questions		MedRXiv	Preprint	no claim	Only one prompt, unclear if optimized	Frozen (ns)
rayyan-676972645	[35]	Diagnostic reasoning prompts reveal the potential for large language model interpretability in medicine	2024	Savage, T and Nayak, A and Gallo, R and Rangan, E and Chen, JH	PD	ChatGPT (GPT-3.5-turbo), ChatGPT (GPT-4)	Text classification (diagnosis), Reasoning	Clinical	Medical Licensing Exam	Chain-of-Thought (multiple variants), Zero-shot	Real-world exam (modified MedQA)	EN (s)	Prompting	Accuracy	NO	-	-	-	ChatGPT is not able to imitate advanced clinical reasoning processes to arrive at an accurate diagnosis. // Prompts that encouraged step-by-step reasoning without specifying what the steps should be, yielded better performance.		NPJ digital medicine	Med Inf	claim	optimized on train set	Frozen (ns)
rayyan-676972647	[36]	Performance of ChatGPT on USMLE: Potential for AI-assisted medical education using large language models	2023	Kung, TH and Cheatham, M and Medenilla, A and Sillos, C and ...	PD	ChatGPT (GPT-3.5-turbo)	MCQ, QA	Clinical	Medical Licensing Exam	Zero-shot	Real-world exam	EN (ns)	Prompting	Accuracy	NO	-	-	-			PLOS Digital Health	Med Inf	no claim	unclear if optimized	Frozen (ns)
rayyan-676972652	[37]	Performance of Generative Pretrained Transformer on the National Medical Licensing Examination in Japan	2023	Tanaka, Y. and Nakata, T. and Aiga, K. and Etani, T. and Muramatsu, R. and Katagiri, S. and Kawai, H. and Higashino, F. and Enomoto, M. and Noda, M. and Kometani, M. and Takamura, M. and Yoneda, T. and Kakizaki, H. and Nomura, A.	PD	ChatGPT (GPT-3.5-turbo), ChatGPT (GPT-4)	MCQ, QA	Clinical	Medical Licensing Exam	Prompt refinement through translation (prompt chaining), Few-shot, Instruction-tuning	Real-world exam	JA, EN (s)	Prompting	Accuracy	NO	-	-	-	Issue methods: they test ZS GPT-3.5, ZS instruct-tuned GPT-3.5, and FS instruct-tuned GPT-4, but not ZS GPT-4 alone. ZS Instruct-tuned GPT-3.5 barely improve, but FS instruct-tuned GPT-4 improves the performance by 30%.		PLOS Digital Health	Med Inf	no claim	optimized	Frozen (ns)
rayyan-676972654	[38]	Evaluation of the performance of GPT-3.5 and GPT-4 on the Polish Medical Final Examination	2023	Rosoł, M and Gąsior, JS and Łaba, J and Korzeniewski, K and ...	PD	ChatGPT (GPT-3.5-turbo), ChatGPT (GPT-4)	MCQ	Clinical	Medical Licensing Exam	Zero-shot	Real-world exam	EN, PL (s)	Prompting	Accuracy	YES	Medical Students	lower	lower	GPT-4 outperforms GPT-3.5 everywhere		Scientific Reports (Nature)	Others	no claim	not optimized	Frozen
rayyan-676972655	[39]	An {Empirical} {Evaluation} of {Prompting} {Strategies} for {Large} {Language} {Models} in {Zero}-{Shot} {Clinical} {Natural} {Language} {Processing}	2023	Sivarajkumar, Sonish and Kelley, Mark and Samolyk-Mazzanti, Alyssa and Visweswaran, Shyam and Wang, Yanshan	PD	ChatGPT (GPT-3.5-turbo), BARD, LLaMA 2	Text classification, NER, Coreference Resolution, Relation Extraction	Clinical	General	Cloze, Prefix, Chain-of-Thought, Anticipatory (anticipating the next question, guiding knowledge), Ensemble, Heuristic (input 1 gives rules, input 2 prompt), Few-shot	other-clinical (CASI), biomedical (EBM)	EN (inf)	Prompting	Accuracy	NO	-	-	-	Task-specific prompt tailoring, as well as classic techniques (In-context, CoT...) improve performance. GPT 3.5 is very adaptable and precise across all tasks and prompt types, while BARD and LLaMA 2 may have some domain-specific advantages for certain tasks and prompt types. // CoT works best for Co-reference resolution and information extraction, Heuristic works best for Information extraction …		ArXiv	Preprint	claim	No PO - tried 3-5 prompts and reported all results	Frozen
rayyan-676972656	[40]	Large language models are few-shot clinical information extractors	2022	Agrawal, M and Hegselmann, S and Lang, H and ...	PD	InstructGPT	Text classification, NER, Coreference Resolution, Relation Extraction, Information Extraction	Clinical	General	Zero-shot, One-shot	other-clinical (CASI, MIMIC, EBM-NLP)	EN (s)	Prompting	Precision, Recall, F1, Accuracy	YES	BERT, ELMo, Latent Meaning Cells, PubMedBERT, PubMedBERT-CRF, LSTM-CRF, Longformer-coref, SciSpaCy, T0 (20-shot prompt),	higher	higher	GPT-3 one-shot (and controlled decoding) is usually better than 0-shot and than baselines		EMNLP (ACL)	Computer Science	claim	No PO - tried 3-5 prompts and reported all results	Frozen (ns)
rayyan-676972657	[41]	Toward a stable and low-resource PLM-based medical diagnostic system via prompt tuning and MoE structure	2023	Dong, Bowen and Wang, Zhuo and Li, Zhenyu and Duan, Zhichao and Xu, Jiacheng and Pan, Tengyu and Zhang, Rui and Liu, Ning and Li, Xiuxing and Wang, Jie and Liu, Caiyan and Dong, Liling and Mao, Chenhui and Gao, Jing and Wang, Jianyong	PD, PL	BERT, BioBERT, RoBERTa, SciBERT, ELECTRA, ChatGPT (GPT-3.5-turbo), ChatGPT (GPT-4)	Text classification	Clinical	General	Zero-shot, Cloze	other-clinical (MIMIC-III, ADNI)	EN (inf)	MoE+Soft prompting for 6 PLMs	Accuracy	YES	Logistic Regression, SVM, Decision Tree, Random Forest, MLP, LSTM, CNN	higher	higher	surpasses other machine-learning methods in diagnosing and predicting chronic diseases		Scientific Reports (Nature)	Others	claim	optimized	FT	NotReported			WARNING : This article deploys 2 separate prompting categories and each of them deploy separate LLMs : PD -> ChatGPTs and PL -> BERTs, RoBERTa, ELECTRA. Requires special attention during category-wise stats.
rayyan-676972658	[42]	Bridging the Gap or Widening the Divide: A Call for Capacity-Building in Artificial Intelligence for Healthcare in the Philippines	2023	Gutierrez, KLT and Viacrusis, PML	PD	Bard, ChatGPT (GPT-3.5-turbo), ChatGPT (GPT-4), Claude	Reasoning	Clinical	General	Zero-shot	-	EN (inf)	Prompting	Human Evaluation	NO	-	-	-	Racial/ethnic bias test (Philippines). GPT-4 was the only one providing correct answer.		Journal of medicine, university of santo tomas	Clinical (General)	no claim	No PO - tried 3-5 prompts and reported all results	Frozen (ns)
rayyan-676972660	[43]	Autocompletion of Chief Complaints in the Electronic Health Records using Large Language Models	2023	Islam, KMS and Nipu, AS and Madiraju, P and ...	PD	ChatGPT (GPT-4)	Generation	Clinical	Chief Complaints (General)	Few-shot	other-clinical (CC corpus)	EN (inf)	Prompting	Perplexity, BERTScore, Cosine Sim	YES	LSTM, Finetuning: BioGPT, BioGPT-Large, BioGPT-Large-PubMedQA	ChatGPT result not reported	-	Say 'prompt tuning', but uses only hard prompting		IEEE International Conference on Big Data (BigData)	Computer Science	claim	not optimized	Frozen : Only the no-prompt baselines are fine-tuned			PT->PD
rayyan-676972661	[44]	Annotate French Clinical Data Using Large Language Model Predictions	2023	Meoni, S and Ryffel, T and ...	PD	InstructGPT	Generation (data augmentation) // Information extraction	Clinical	General	-	other-clinical (E3C)	FR (s)	Prompting	Precision, Recall, F1	YES	Dictionary extraction	higher	higher	Better clinical information extraction when using AI-augmented annotations than dictionary		IEEE 11th International Conference on Healthcare Informatics (ICHI)	Med Inf	no claim	Only one prompt, unclear if optimized	Frozen : they fine-tune a small non-prompt based model, but use a frozen InstructGPT
rayyan-676972662	[45]	Large language models as instructors: A study on multilingual clinical entity extraction	2023	Meoni, S and la Clergerie, E De and Ryffel, T	PD	InstructGPT	Named Entity Recognition	Clinical	General	Few-shot	other-clinical (E3C)	EN, FR, ES, EU, IT (s)	Prompting	Precision, Recall, F1	NO	-	-	-	Multilingualism ! InstructGPT-3 is a better annotator than dictionary-based.		BioNLP (ACL)	Computer Science	no claim	Only one prompt, unclear if optimized	Frozen
rayyan-676972664	[46]	LingX at ROCLING 2023 MultiNER-Health Task: Intelligent Capture of Chinese Medical Named Entities by LLMs	2023	Wang, X and Yang, Q	PD	ChatGPT (GPT-4), ChatGPT (GPT-3.5-turbo), Baichuan, ChatGLM, ChatGLM2	Named Entity Recognition	Clinical	General	Zero-shot	other-clinical (Chinese HealthNER, ROCLONG-2022, ROCLONG-2023)	ZH (s)	Prompting, Instruction-tuning (LoRA)	F1	YES	BiLSTM-CRF	lower	lower	Transforming sequence labeling tasks into entity "listing" prompts helps improving the results. However, it stills performs worse than conventional mainstream NER methods. // Instruct-tuning improves performance a lot.		ROCLING (ACL)	Computer Science	claim	optimized	Both
rayyan-676972667	[47]	Modeling Clinical Thinking Based on Knowledge Hypergraph Attention Network and Prompt Learning for Disease Prediction		Yang, Y and Li, X and Wang, H and Li, X and Guan, Y and Jiang, J	PD, PL	BERT, Longformer, ChatGPT (GPT-3.5-turbo)	Multilabel text classification	Clinical	General	Cloze	real-clinical (CommunityChineseEMR), other-clinical (MIMIC-III)	EN, ZH (s)	Complex architecture involving EMR knowledge hypergraph. Augment EMR extracted from hypergraph paths through prompting.	F1	YES	Text classification (TextCNN, MultiResCNN, CAML), GNN methods (GMAN, MSLAN-ACG), Fine-tuned LLM (BERT, Longformer), ChatGPT (GPT-3.5-turbo)	higher, but small margin compared to BERT and Longformer	higher	Prompt used to augment data from hypergraph, PL used to predict disease ([MASK]).		SSRN	Preprint	claim	unclear	FT	NotReported			WARNING : This article deploys 2 separate prompting categories and each of them deploy separate LLMs : PD -> ChatGPT and PL -> BERT, Longformer. Requires special attention during category-wise stats.
rayyan-676972671	[48]	Do {Physicians} {Know} {How} to {Prompt}? {The} {Need} for {Automatic} {Prompt} {Optimization} {Help} in {Clinical} {Note} {Generation}	2023	Yao, Zonghai and Jaafar, Ahmed and Wang, Beining and Zhu, Yue and Yang, Zhichao and Yu, Hong	PD	ChatGPT (GPT-3.5-turbo), ChatGPT (GPT-4)	Summarization	Clinical	General	Prompt refinement	other-clinical (MTS-Dialog)	EN (ns)	Prompting	ROUGE, METEOR, UMLS-F1	NO	-	-	-	Using LLMs (GPT-4) to optimise the phrasing of the prompt improves performance. Incorporating a human-in-the- loop approach further validated the importance of expert involvement.		ArXiv	Preprint	no claim	not optimized	Frozen
rayyan-676972674	[49]	Enhancing {Summarization} {Performance} through {Transformer}-{Based} {Prompt} {Engineering} in {Automated} {Medical} {Reporting}	2023	van Z and voort, Daphne and Wiersema, Laura and Huibers, Tom and van Dulmen, S and ra and Brinkkemper, Sjaak	PD	ChatGPT (GPT-4)	Summarization	Clinical	General	Zero-shot, One-shot, Few-shot, Persona (Role-defining), Scene-defining	other-clinical (Care2Report)	NL (s)	Prompting	Human evaluation, ROUGE	NO	-	-	-	Adding both scope context as well as domain con- text improved the performance of the automated med- ical report // FS > OS > ZS. Adding contexts (both roles and scenes) only lead to improvement.		ArXiv	Preprint	claim	unclear if optimized	Frozen
rayyan-676972675	[50]	{DS4DH} at {MEDIQA-Chat} 2023: Leveraging {SVM} and {GPT-3} Prompt Engineering for Medical Dialogue Classification and Summarization	2023	Zhang, B and Mishra, R and Teodoro, D	PD	ChatGPT (GPT-3.5-turbo), GPT-3	Summarization, Text classification	Clinical	General	One-shot	other-clinical (MTS-Dialog)	EN (inf)	Prompting, SVM used to predict the header (which in turn is used as part of the summarizer prompt)	ROUGE, BERTScore F1, BLEURT	NO	-	-	-	The effectiveness of combining traditional machine learning techniques, such as SVM, with advanced language models, like GPT-3.5, for medical dialogue summarization. // ChatGPT-3.5 still outperform fine-tuned GPT-3 curie. Added header actually improves the summarizer.		ClinicalNLP (ACL)	Med Inf	claim	unclear	Both
rayyan-676972676	[51]	Overview of the {PromptCBLUE} {Shared} {Task} in {CHIP2023}	2023	Zhu, Wei and Wang, Xiaoling and Chen, Mosha and Tang, Buzhou	PD	ChatGLM2-6B, Baichuan-13B-Chat, ChineseLLaMA 2-7B-chat, ChineseLLaMA 2-13B-chat	Information Extraction, Text Classification, variant of Text Classification (NLI), Summarization, (another) onformation extraction	Clinical	General	Chain-of-Thought	other-clinical (CBLUE Benchmark)	ZH (s)	Low (parameter-efficient fine-tuning)	Similarity score	NO	-	-	-	The task consists in using prompts handcrafted by the organisators. Under Parameter-efficient fine-tuning: 13B models perform better than 7B.		ArXiv	Preprint	no claim	unclear	Both
rayyan-676972677	[52]	Can ChatGPT provide intelligent diagnoses? A comparative study between predictive models and ChatGPT to define a new medical diagnostic bot	2024	Caruccio, Loredana and Cirillo, Stefano and Polese, Giuseppe and Solim and o, Gi and omenico and Sundaramurthy, Shanmugam and Tortora, Genoveffa	PD	GPT-Neo, MedBot, Bard, ChatGPT (GPT-3.5-turbo)	Text classification (diagnosis)	Clinical	General	Zero-shot, Ensemble prompt (soft-vote: best class probability avg and hard-vote: majority class)	other-clinical (Disease Prediction, Medical Diagnosis Dialogue)	EN (inf)	Prompting	Accuracy, F1	YES	LR, MLP	lower	lower	LLM prompting is outperformed by simpler MLPs and logistic regression		Expert Systems with Applications	Computer Science	no claim	No PO - tried 3-5 prompts and reported all results	Frozen (ns)
rayyan-676972678	[53]	Unlocking the Secrets Behind Advanced Artificial Intelligence Language Models in Deidentifying Chinese-English Mixed Clinical Text: Development and …	2024	Lee, YQ and Chen, CT and Chen, CC and Lee, CH and Chen, P and ...	PD	ChatGPT (GPT-3.5-turbo)	Named Entity Recognition (deid)	Clinical	General	Zero-shot	real-clinical	EN, ZH (s)	Prompting	F1	YES	Multilingual-BERT	lower	lower	Code switching makes deidentification harder. Multilingual LLMs can help build systems more robust to code-switching		Journal of medical Internet research	Med Inf	claim	unclear	Frozen (ns)
rayyan-676972679	[54]	{MindWatch}: A Smart Cloud-based {AI} solution for Suicide Ideation Detection leveraging Large Language Models	2023	Bhaumik, R and Srivastava, V and Jalali, A and Ghosh, S and Ch and rasekharan, R	PD	ChatGPT (GPT-3.5-turbo)	Text classification (diagnosis), Generation	Clinical	Suicidal ideation (psychiatry)	Retrieval-augmented generation (RAG): enriching generation with documents, Zero-shot	other-clinical (Reddit dataset)	EN (inf)	Prompting	Precision, Recall, Accuracy, AUC	YES	Bi-LSTM, ALBERT, BioClinical BERT	lower	lower	Propose using classical ML approaches for text classification, and keeping generative models for generating Healthcare diagnosis and treatment planning		MedRXiv	Preprint	claim	unclear	Frozen
rayyan-676972682	[55]	{{S}afety of {L}arge {L}anguage {M}odels in {A}ddressing {D}epression}	2023	Heston, T. F.	PD	ChatGPT (GPT-3.5-turbo)	Conversational, Simulation	Clinical	Mental Health (Psychiatry)	Persona	small-novel // data_made_publicly_available	EN (inf)	Prompting	Human evaluation	NO	-	-	-	Current conversational agents built on top of ChatGPT demonstrate insufficient capacity to manage mental health risk scenarios safely. Caution is warranted before clinical implementation. Advancing AI’s safe and ethical use in mental healthcare remains an important priority.		Cureus	Clinical (General)	no claim	not optimized	Frozen (ns)
rayyan-676972687	[56]	The impact of prompt engineering in large language model performance: a psychiatric example	2023	Grabb, Declan	PD	ChatGPT (GPT-4)	Conversational	Clinical	Mental Health (Psychiatry)	Persona	small-novel // -	EN (inf)	Prompting	Human evaluation	NO	-	-	-	This study discusses the importance of prompt engineering when evaluating LLMs. No quantitative evaluation, only qualitative.		Journal of Medical Artificial Intelligence	Med Inf	no claim	No PO - tried 3-5 prompts and reported all results	Frozen (ns)
rayyan-676972691	[57]	Prompt-based mental health screening from social media text	2024	Santos, Wesley Ramos dos and Paraboni, Iv and re	PD	ChatGPT (GPT-3.5-turbo)	Text classification (diagnosis)	Clinical	Mental Health (Psychiatry)	Zero-shot	other-clinical (Twitter-scraped)	PT (s)	Prompting + Bag-of-Words for automatic classification	Precision, Recall, F1	YES	BERT (MoE)	similar	similar	Mental health screening from Brazilian Twitter : LLM prompting obtains competitive results if compared to a BERT-based classifier.		ArXiv	Preprint	no claim	unclear	Frozen (ns)
rayyan-676972692	[58]	Towards Interpretable Mental Health Analysis with Large Language Models - Proceedings of the 2023 Conference on Empirical Methods in Natural Language Processing	2023	Yang, Kailai and Ji, Shaoxiong and Zhang, Tianlin and Xie, Qianqian and Kuang, Ziyan and Ananiadou, Sophia	PD	LLaMA-7B, LLaMA-13B, ChatGPT (GPT-3.5-turbo)	Text classification (diagnosis), Reasoning (Emotion)	Clinical	Mental Health (Psychiatry)	Emotion enhancement, Chain-of-Thought, Few-shot, Zero-shot	other-clinical (Depression_Reddit, CLPsych15, Dreaddit, T-SID, SAD, CAMS)	EN (inf)	Prompting	Recall, F1, ROUGE, BLEU, BERTScore, BARTScore, Human Evaluation	YES	CNN, GRU, BiLSTM+Att, fastText, but best baselines: BERT, RoBERTa (fully supervised)	lower	lower	ChatGPT shows strong in-context learning ability but still has a significant gap with advanced task-specific methods. Careful prompt engineering with emotional cues and expert-written few-shot examples can also effectively improve performance on mental health analysis. In addition, ChatGPT generates explanations that approach human performance, showing its great potential in explainable mental he…		EMNLP (ACL)	Computer Science	claim	No PO - tried 3-5 prompts and reported all results	Frozen
rayyan-676972697	[59]	Mental-{LLM}: {Leveraging} {Large} {Language} {Models} for {Mental} {Health} {Prediction} via {Online} {Text} {Data}	2024	Xu, Xuhai and Yao, Bingsheng and Dong, Yuanzhe and Gabriel, Saadia and Yu, Hong and Hendler, James and Ghassemi, Marzyeh and Dey, Anind K. and Wang, Dakuo	PD	Alpaca, Alpaca (LoRA), FLAN-T5, LLaMA 2, ChatGPT (GPT-3.5-turbo), ChatGPT (GPT-4)	Text classification (diagnosis)	Clinical	Mental Health (Psychiatry)	Zero-shot, Few-shot, Persona	other-clinical (Dreaddit, DepSeverity, SDCNL, CSSRS-Suicide, Red-Sam, Twt-60Users, SAD)	EN (inf)	Prompting, Instruction-tuning (8 A100)	Balanced Accuracy	YES	BERT, RoBERTa (fully supervised)	lower	lower	(1) Our context enhancement strategy can robustly improve performance for all LLMs, and our mental health enhancement strategy can enhance models with a large number of trainable parameters (2) few-shot prompting can also robustly improve model performance even by providing just one example per class (3) Most importantly, our experiments show that instruction finetuning across multiple datasets c…		Proceedings of the ACM on Interactive, Mobile, Wearable and Ubiquitous Technologies	Computer Science	no claim	unclear	Both
rayyan-676972703	[60]	{LLM}-empowered {Chatbots} for {Psychiatrist} and {Patient} {Simulation}: {Application} and {Evaluation}	2023	Chen, Siyuan and Wu, Mengyue and Zhu, Kenny Q. and Lan, Kunyao and Zhang, Zhiling and Cui, Lyuchun	PD	ChatGPT (GPT-3.5-turbo)	Conversational (Simulation)	Clinical	Mental Health (Psychiatry)	Persona, Flipped Interaction, Emotion Enhancement	small-novel // -	Unknown (ns)	Prompting	Human evaluation	NO	-	-	-	Investigate the capacity of ChatGPT to serve as the underlying technology for developing chatbots that can emulate psychiatrists and patients with mental disorders, accross various prompts. Unclear whether the language studied is EN or ZH		ArXiv	Preprint	no claim	No PO - tried 3-5 prompts and reported all results	Frozen (ns) : but they compare ChatGPT (D1-3) to CPT (D4), another model that is fine-tuned on Chinese data
rayyan-676972704	[61]	Supervised Learning and Large Language Model Benchmarks on Mental Health Datasets: Cognitive Distortions and Suicidal Risks in Chinese Social Media	2023	Qi, H and Zhao, Q and Li, J and Song, C and Zhai, W and Dan, L and Liu, S and Yu, YJ and ...	PD	ChatGLM2, GLM, ChatGPT (GPT-3.5-turbo), ChatGPT (GPT-4)	Text classification (suicide detection), Multilabel text classification (cognitive distortion)	Clinical	Mental Health (Psychiatry)	Role-defining (Persona), Scene-defining, Few-shot, Zero-shot	other-clinical (Sina Weibo crawls)	ZH (s)	Prompting	Precision, Recall, F1	YES	LSAN, BERT	lower	lower	Social Media screening for mental health. LLMs have a satistfactory performance in binary classification, but a very poor performance in multi-label. ZS and FS performances are quite similar. Persona and scene-defining does not influence performance a lot.		Research Square	Preprint	claim	No PO - tried 3-5 prompts and reported all results	Both
rayyan-676972705	[62]	Advancements of Artificial Intelligence in Mental Health Applications: A Comparative analysis of ChatGPT 3.5 and ChatGPT 4		Sambath, V	PD	ChatGPT (GPT-3.5-turbo), ChatGPT (GPT-4)	Text classification (diagnosis)	Clinical	Mental Health (Psychiatry)	-	other-clinical (Reddit crawls)	EN (inf)	Prompting	F1, Accuracy	NO	-	-	-	Application in mental health screening. I don't see any remarkable scientific novelty. // GPT-4 outperforms GPT-3.5		ResearchGate	Preprint	no claim	optimized	Frozen (ns)
rayyan-676972708	[63]	Developing prompts from large language model for extracting clinical information from pathology and ultrasound reports in breast cancer	2023	Choi, HS and Song, JY and Shin, KH and Chang, JH and ...	PD	ChatGPT (GPT-3.5-turbo)	Information extraction	Clinical	Breast Cancer (oncology)	Interpretable subtasks (Multiple independent prompts), Zero-shot	small-novel // real-clinical	KO (ns)	Prompting	F1, Accuracy	NO	-	-	-	LLM prompts is a cost-efficient way to extract crucial information from the medical records of breast cancer patients (authors compare it to minimum wage...) Authors point out to the LLMs failure to comprehend basic logic elements. // surprised to see RW data used in ChatGPT...		Radiation oncology journal	Clinical (Oncology)	no claim	optimized	Frozen (ns)
rayyan-676972709	[64]	Development of a privacy preserving large language model for automated data extraction from thyroid cancer pathology reports	2023	Lee, D T and Vaid, A and Menon, K M and Freeman, R and Matteson, D S and Marin, M P and Nadkarni, G N	PD	FastChat-T5 3B	QA	Clinical	Thyroid cancer (oncology)	Zero-shot	small-novel // Real-clinical	EN (inf)	Prompting	Human evaluation	NO	-	-	-			MedRXiv	Preprint	no claim	no optimization	Frozen
rayyan-676972710	[65]	Exploring the capabilities of large language models such as {ChatGPT} in radiation oncology	2023	Dennst{\"a}dt, F and Hastings, J and Putora, M and Vu, E and Fischer, G and S{\"u}veg, K and Glatzer, M and Riggenbach, E and H{\`a}, H L and Cihoric, N	PD	ChatGPT (GPT-3.5-turbo)	MCQ, QA	Clinical/Biomedical	Radiation oncology (oncology)	Zero-shot	small-novel // other-clinical (manually created dataset)	EN (s)	Prompting	Accuracy (MCQ), Human evaluation (QA)	NO	-	-	-	ChatGPT can provide correct and useful answers to some questions that are relevant in radiation therapy.		Advances in Radiation Oncology	Clinical (Oncology)	no claim	no optimization	Frozen (ns)
rayyan-676972711	[66]	Feasibility of Using {Zero-Shot} Learning in {Transformer-Based} Natural Language Processing Algorithm for Key Information Extraction from Head and Neck Tumor Board Notes	2023	Zhu, S and Gilbert, M and Ghanem, A I and Siddiqui, F and Thind, K	PD	T5	Information Extraction (i.e extracting age, sex, cancer stage, tumor location)	Clinical	Head and neck tumor (oncology)	Zero-shot	small-novel // Real-clinical	EN (ns)	Prompting	Accuracy	NO	-	-	-	Feasibility of Using {Zero-Shot} Learning in {Transformer-Based} Natural Language Processing Algorithm for Key Information Extraction from Head and Neck Tumor Board Notes // Prompt engineering is VERY minimal		International journal of radiation oncology, biology, physics	Clinical (Oncology)	claim	No PO - tried 3-5 prompts and reported all results	Frozen				Use a T5 already fine-tuned on question answering, they don't do any further FT
rayyan-676972712	[67]	{HW}-{TSC} at {S}em{E}val-2023 Task 7: Exploring the Natural Language Inference Capabilities of {C}hat{GPT} and Pre-trained Language Model for Clinical Trial - Proceedings of the 17th International Workshop on Semantic Evaluation (SemEval-2023)	2023	Zhao, Xiaofeng and Zhang, Min and Ma, Miaomiao and Su, Chang and Liu, Yilun and Wang, Minghan and Qiao, Xiaosong and Guo, Jiaxin and Li, Yinglu and Ma, Wenbing	PD	ChatGPT (GPT-3.5-turbo)	variant of Text Classification (Natural Language Inference), Reasoning	Clinical	Oncology	Chain-of-Thought, Zero-shot	other-clinical (SemEval challenge)	EN (inf)	Prompting	Precision, Recall, F1	YES	TF-IDF, Fine-tuned: BERT, XL-NET, BioBERT	higher	higher	Mention prompt learning, but does prompt design. Detecting entailment and contradiction in clincal trial descriptions.		SemEval	Computer Science	claim	unclear	Frozen (ns)			PL->PD
rayyan-676972716	[68]	{ChatGPT}-{HealthPrompt}. {Harnessing} the {Power} of {XAI} in {Prompt}-{Based} {Healthcare} {Decision} {Support} using {ChatGPT}	2023	Nazary, Fatemeh and Deldjoo, Yashar and Di Noia, Tommaso	PD	ChatGPT (GPT-3.5-turbo)	Text classification (Decision support)	Clinical	Cardiology	Knowledge Injection, Few-shot, Zero-shot	other-clinical (Heart Disease)	Unknown (ns)	Prompting, interpretable XGBoost (determines the best feature to integrate in the prompt)	Precision, Recall, F1, Accuracy, Cost-sens accuracy	YES	RF, LR, MLP, KNN, XGBoost	lower	lower	Classical machine learning methods have better and more consistent performance than prompting. Using XGBoost to enrich prompts with clinical knowledge can occasionally and slighltly achieve better results. Unclear whether the language studied is EN or HU.		European Conference on Artificial Intelligence	Computer Science	claim	No PO - tried 3-5 prompts and reported all results	Frozen
rayyan-676972718	[69]	Enhancing Real-World Data Extraction in Clinical Research: Evaluating the Impact of the Implementation of Large Language Models in Hospital Settings	2023	Wang, B and Lai, J and Cao, H and Jin, F and Li, Q and Tang, M and Yao, C and ...	PD	ChatGLM	Information extraction	Clinical	Cardiology, Neurology, ICU, and 10 others (less than 25%)	-	small-novel // Real-clinical	ZH (s)	Prompting	Accuracy	YES	Human baseline	lower	lower	Application in infromation extraction in Chinese.		Research Square	Preprint	no claim	optimized	Unclear
rayyan-676972721	[70]	Evaluation of Prompts to Simplify Cardiovascular Disease Information Using a Large Language Model	2023	Mishra, V and Sarraju, A and Kalwani, N M and Dexter, J P	PD	ChatGPT (GPT-4)	QA, Simplification	Clinical/Biomedical	CVD prevention (cardiology)	Zero-shot, One-shot, Rubric prompting (reminder to include critical information)	small-novel // other-clinical (questions from litterature)	EN (inf)	Prompting	Readability, L2 Syntactic Complexity	NO	-	-	-	We found that zero- and one-shot prompting of GPT-4 to produce simplified information about CVD generated more readable but less comprehensive responses. A short reminder to include critical information helps averting this loss of information.		MedRXiv	Preprint	claim	No PO - tried 3-5 prompts and reported all results	Frozen (ns)
rayyan-676972725	[71]	Optimizing {ChatGPT} to Detect {VT} Recurrence From Complex Medical Notes	2023	Feng, R and Brennan, K A and Azizi, Z and Goyal, J and Pedron, M and Chang, H J and Ganesan, P and Ruiperez-Campillo, S and Deb, B and Clopton, P L and Baykaner, T and Rogers, A J and Narayan, S M	PD	ChatGPT (GPT-3.5-turbo)	Text classification (Decision support)	Clinical	Ventricular tachycardia (cardiology)	Zero-shot, One-shot, Few-shot	small-novel // Real-clinical	EN (inf)	Prompting	F1	NO	-	-	-	Adding examples improves ChatGPT performance. Biggest increase from ZS to OS. Then, 3,4,5-shot have quite similar performances.		Circulation	Clinical (Cardiology)	no claim	unclear	Frozen (ns)
rayyan-676972726	[72]	Can large language models safely address patient questions following cataract surgery?	2023	M. Chowdhury, E. Lim, A. Higham, R. McKinnon, N. Ventoura, Y. He, and N. De Pennington	PD	ChatGPT (GPT-3.5-turbo)	QA	Clinical	Ophtalmology	Zero-shot	real-clinical	EN (inf)	Prompting	Human evaluation	NO	-	-	-	Minimal PE, no baseline, evaluation human-based		ClinicalNLP (ACL)	Med Inf	claim	optimized	Frozen (ns)
rayyan-676972730	[73]	{{H}ow to use large language models in ophthalmology: from prompt engineering to protecting confidentiality}	2023	Kleinig, O. and Gao, C. and Kovoor, J. G. and Gupta, A. K. and Bacchi, S. and Chan, W. O.	PD	ChatGPT (GPT-4)	Generation, QA	Clinical	Ophtalmology	Zero-shot	small-novel // -	EN (inf)	Prompting	Human evaluation (minor)	NO	-	-	-	Prompt ChatGPT queries like "briefly describe the epidemiology, pathophysiology, diagnosis, and treatment of conjunctivitis"		Eye (Nature)	Clinical (Ophtalmology)	no claim	No PO - tried 3-5 prompts and reported all results	Frozen (ns)
rayyan-676972731	[74]	Large {Language} {Models} for {Biomedical} {Knowledge} {Graph} {Construction}: {Information} extraction from {EMR} notes	2023	Arsenyan, Vahan and Bughdaryan, Spartak and Shaya, Fadi and Small, Kent and Shahnazaryan, Davit	PD	FLAN-T5, FLAN-UL2, Vicuna, LLaMA 2, WizardLM	Relation extraction	Clinical	Ophtalmology	zero-shot, few-shot, instruction-based	Real-clinical (EMR - M&R Institute)	EN (inf)	Prompting	Precision, Recall	YES	BERT, RoBERTa, BioBERT, all fine-tuned on SQuAD-v2	higher	higher	FS > ZS, Instruction-based improves perf a lot.		ArXiv	Preprint	claim	unclear	Frozen : use fine-tuned models though
rayyan-676972734	[75]	Large {Language} {Models} are {Clinical} {Reasoners}: {Reasoning}-{Aware} {Diagnosis} {Framework} with {Prompt}-{Generated} {Rationales}	2023	Kwon, Taeyoon and Ong, Kai Tzu-iunn and Kang, Dongjin and Moon, Seungjun and Lee, Jeong Ryong and Hwang, Dosik and Sim, Yongsik and Sohn, Beomseok and Lee, Dongha and Yeo, Jinyoung	PD	ChatGPT (GPT-3.5-turbo), ChatGPT (GPT-4)	Reasoning, MCQ, Diagnosis	Clinical	Geriatrics, Neurology	Chain-of-Thought, Few-shot, One-shot, Zero-shot	real-clinical (ADNI)	EN (inf)	Prompting	Precision, Recall, Accuracy, Human Evaluation	YES	LLaMA 2-7B, ChatGLM2-6B, Baichuan2-7B	higher (score), lower (human eval)	higher	ZS performs better than OS, but FS performs better than both. Yet CoT remains the best by far. Knowledge distillation enables better generalization		ArXiv	Preprint	claim	unclear	Frozen (ns)
rayyan-676972736	[76]	{{T}ext {D}ialogue {A}nalysis for {P}rimary {S}creening of {M}ild {C}ognitive {I}mpairment: {D}evelopment and {V}alidation {S}tudy}	2023	Wang, C. and Liu, S. and Li, A. and Liu, J.	PD	ChatGPT (GPT-3.5-turbo), ChatGPT (GPT-4)	Text classification (diagnosis)	Clinical	Mild cognitive impairment (Geriatrics, Neurology)	Iterative prompt design (design and eval, redesign and eval, 5 cycles)	other-clinical (DementiaBank)	EN (s)	Prompting	Sensitivity, Specificity, Accuracy, AUC	NO	-	-	-	ChatGPT is effective in the primary screening of participants with possible MCI (well, compared to nothing). GPT-4 > GPT-3.5		Journal of medical Internet research	Med Inf	no claim	No PO - tried 3-5 prompts and reported all results	Frozen (ns)
rayyan-676972738	[77]	Are You Asking GPT-4 Medical Questions Properly?-Prompt Engineering in Consistency and Reliability with Evidence-Based Guidelines for ChatGPT-4: A Pilot Study	2023	Li, Jian and Wang, Li and Chen, Xi and Deng, XiangWen and Wen, Hao and You, Mingke and Liu, Weizhi	PD	ChatGPT (GPT-4)	Text classification (Evidence assesment)	Clinical	Orthopedics	Zero-shot, Chain-of-Thought (few-shot and zero-shot), Reflection of Thoughts (same as Tree-of-Thought)	other-clinical (Clinical practice guideline of AAOS)	EN (ns)	Prompting	Accuracy	NO	-	-	-	The application of prompt engineering could improve the performance of GPT-4 in medicine. The reliability of GPT-4 in answering medical questions is not clear. // Performance order: RoT > Few-shot CoT = Zero-shot CoT > Normal zero-shot. ToT allows LLM to go back in the reasoning		Research Square	Preprint	no claim	No PO - tried 3-5 prompts and reported all results	Frozen (ns)
rayyan-676972746	[78]	Artificially Intelligent Billing in Spine Surgery: An Analysis of a Large Language Model	2023	Zaidat, B. and Lahoti, Y. S. and Yu, A. and Mohamed, K. S. and Cho, S. K. and Kim, J. S.	PD	ChatGPT (GPT-4)	Information extraction	Clinical	Spine surgery (orthopedics)	Three techniques: Zero-shot, Few-shot, and Pseudo-classification: Zero-shot with all codes mentioned where the model has to say yes/no for each.	small-novel // real-clinical	EN (inf)	Prompting	AUROC, AURPC	NO	-	-	-	ChatGPT-4 can aid in automating CPT billing coding from orthopedic surgery operative notes, driving down healthcare expenditures and enhancing billing code precision. // FS slightly better than ZS, but pseudo-classification is the best.		Global spine journal	Clinical (Spine)	no claim	No PO - tried 3-5 prompts and reported all results	Frozen
rayyan-676972749	[79]	AutoCriteria: a generalizable clinical trial eligibility criteria extraction system powered by large language models	2024	Datta, S and Lee, K and Paek, H and Manion, FJ and ...	PD	ChatGPT (GPT-4)	Information extraction	Clinical	Clinical trials	Interpretable subtasks (Multiple independent prompts), Zero-shot	other-clinical (ClinicalTrials)	EN (inf)	Prompting	Precision, Recall, F1, Accuracy	NO	-	-	-	Introduce a new tool. I don't see any remarkable scientific novelty		Journal of the American Medical Informatics Association : JAMIA	Med Inf	no claim	optimized	Frozen
rayyan-676972750	[80]	CliniDigest: a case study in large language model based large-scale summarization of clinical trial descriptions	2023	White, R and Peng, T and Sripitak, P and ...	PD	ChatGPT (GPT-3.5-turbo)	Summarization	Clinical	Clinical trials	Batch summarization (prompt-chaining: build one summary for each trial, concat all summaries, and make a summary of summaries), Zero-shot	other-clinical (ClinicalTrials)	EN (inf)	Prompting	Human evaluation	NO	-	-	-	A tool that provides real-time summarization thanks to batch summarization		Proceedings of the 2023 ACM Conference on Information Technology for Social Good	Computer Science	no claim	optimized	Frozen (ns)
rayyan-676972770	[81]	ChatGPT Interactive Medical Simulations for Early Clinical Education: Case Study	2023	Scherr, R and Halaseh, FF and Spina, A and Andalib, S and ...	PD	ChatGPT (GPT-3.5-turbo)	Generation (simulation)	Clinical	Intensive Care	Flipped interaction	small-novel // -	EN (inf)	Prompting	Human evaluation	NO	-	-	-	ChatGPT interactive clinical simulations can help medical students transition from the preclinical to the clinical environment. // Flipped interaction prompting leads to ChatGPT asking you questions.		JMIR medical education	Clinical (Medical education)	no claim	No PO - tried 3-5 prompts and reported all results	Frozen (ns)
rayyan-676972780	[82]	{{L}arge language models in radiology: fundamentals, applications, ethical considerations, risks, and future directions}	2023	Akinci D'Antonoli, T. and Stanzione, A. and Bluethgen, C. and Vernuccio, F. and Ugga, L. and Klontzas, M. E. and Cuocolo, R. and Cannella, R. and ak, B.	PD	ChatGPT (GPT-4)	Information extraction	Clinical	Radiology	Chain-of-Thought, Persona, Zero-shot	small-novel // -	EN (inf)	Prompting	Human evaluation (minor)	NO	-	-	-	Provide an overview of the LLMs that might be relevant to the radiology community and include a brief discussion of their history, technical basics, prompt engineering, potential applications and issues.		Diagnostic and Interventional Radiology	Clinical (Radiology)	no claim	No PO - tried 3-5 prompts and reported all results	Frozen (ns)
rayyan-676972781	[83]	From Text to Tables: A Local Privacy Preserving Large Language Model for Structured Information Retrieval from Medical Documents	2023	Wiest, Isabella C. and Ferber, Dyke and Zhu, Jiefu and van Treeck, Marko and Meyer, Sonja K. and Juglan, Radhika and Carrero, Zunamys I. and Paech, Daniel and Kleesiek, Jens and Ebert, Matthias P. and Truhn, Daniel and Kather, Jakob Nikolas	PD	LLaMA 2-7B, LLaMA-13B, LLaMA-70B	Information extraction	Clinical	Decompensated liver cirrhosis (hepatology)	Chain-of-Thought, One-shot, Zero-shot	other-clinical (MIMIC IV)	EN (ns)	Prompting	Accuracy	NO	-	-	-	We leveraged the large language model LLaMA 2 to extract five key features of decompensated liver cirrhosis from medical history texts, simplifying the analysis of complex text-based healthcare data. // For small model like 7b, one-shot provides great improvement. But for 13b and-70B, a good ZS prompt outperforms one-shot prompt.		MedRXiv	Preprint	claim	unclear	Frozen
rayyan-676972784	[84]	Exploring ChatGPT's Potential in Facilitating Adaptation of Clinical Guidelines: A Case Study of Diabetic Ketoacidosis Guidelines	2023	Hamed, Ehab and Eid, Ahmad and Alberry, Medhat	PD	ChatGPT (GPT-4)	Generation	Clinical	Endocrinology	Persona, Zero-shot, Prompt chaining	-	EN (inf)	Prompting	Human evaluation	NO	-	-	-	Task separated into multiple prompts in same Chat to ensure reliability		Cureus	Clinical (General)	no claim	no optimization	Frozen (ns)
rayyan-676972785	[85]	{{C}an {A}{I} {T}hink {L}ike a {P}lastic {S}urgeon? {E}valuating {G}{P}{T}-4's {C}linical {J}udgment in {R}econstructive {P}rocedures of the {U}pper {E}xtremity}	2023	Leypold, T. and fer, B. and Boos, A. and Beier, J. P.	PD	ChatGPT (GPT-4)	Reasoning (Decision support)	Clinical	Plastic surgery	Chain-of-Thought, Persona, Zero-shot	small-novel // -	EN (ns)	Prompting	Human evaluation	NO	-	-	-	GPT-4 demonstrates promising potential in assisting with clinical decision-making in hand and arm plastic surgery (evaluated by experts).		Plastic and reconstructive surgery. Global open	Clinical (Plastic surgery)	no claim	optimized	Frozen (ns)
rayyan-676972789	[86]	Enhancing phenotype recognition in clinical notes using large language models: PhenoBCBERT and PhenoGPT	2023	Yang, J and Liu, C and Deng, W and Wu, D and Weng, C and Zhou, Y and ...	PD	GPT-J, Falcon, LLaMA, GPT-3, ChatGPT (GPT-3.5-turbo)	Named Entity Recognition	Clinical	Genetics	Few-shot	other-clinical (BiolarkGSC+, ID-68)	EN (inf)	Prompting	Precision, Recall, F1	YES	Fine-tuned Bio_ClinicalBERT	similar (BiolarkGSC+), lower (ID-68)	similar	Finetune the models. Mention prompt learning, but does prompt design. "It is highly recommended to initially fine-tune the large base GPT model on domain-specific datasets before utilizing it for inference, as this process enhances the model's ability to perform accurate entity normalization."		Patterns (Cell)	Computer Science	claim	unclear	FT			PL->PD
rayyan-676972791	[87]	A Novel Approach to Nursing Clinical Intelligent Decision-Making: Integration of Large Language Models and Local Knowledge Bases	2023	Xiong, L and Zeng, Q and Deng, W and Luo, W and Liu, R	PD	LLaMA 2-7B, ChatGLM2-6B, Baichuan2-7B	QA	Clinical	Nursing	Zero-shot	-	EN, ZH (s)	Prompting	Human evaluation	NO	-	-	-	Few results...		Research Square	Preprint	no claim	no optimization	Frozen (ns)
rayyan-676972792	[88]	A Medical Question Classification Approach Based on Prompt Tuning and Contrastive Learning	2023	Wang, Q and Zeng, C and Liu, Y and He, P	PL	ERNIE 3.0	Text classification	Biomedical	-	Cloze, Contrastive	biomedical (crawled dataset)	EN (inf)	Prompt Learning train and inference	Accuracy	YES	BERT, RoBERTa (fully supervised)	similar	similar	Say 'prompt tuning', but uses hard prompts with MLM -> PL. Contrastive learning slightly enhances performance		International Conference on Software Engineering & Knowledge Engineering	Computer Science	no claim	unclear	FT	Manual		PT->PL
rayyan-676972797	[89]	Biomedical document relation extraction with prompt learning and KNN	2023	Zhao, Di and Yang, Yumeng and Chen, Peng and Meng, Jiana and Sun, Shichang and Wang, Jian and Lin, Hongfei	PL	T5	Relation extraction	Biomedical	-	Prefix ([MASK] in the end)	biomedical (CDR, PGR)	EN (inf)	Prompt Learning train and inference + KNN	Precision, Recall, F1	YES	BERT, BioBERT, ClinicalBERT, PubMedBERT	higher	higher	Enhance prompt-learning with a KNN to learn semantic features that are more conducive to few-shot relation extraction. // Special tokens to label entities before asking using MASK. T-SNE analysis shows PL-based T5 have a better separation between classes compared to fine-tuned T5.		Journal of biomedical informatics	Med Inf	no claim	optimized	Unclear	Soft: train a model (MLP or KNN) with x as Mask embed, y as label.			Supervised verbalizer with lot of datas: MLP. Few-shot variant: KNN. Unsure if the LLM is trained with the soft verbalizer or not.
rayyan-676972804	[90]	BioPRO: Context-Infused Prompt Learning for Biomedical Entity Linking	2023	Zhu, T and Qin, Y and Feng, M and Chen, Q and Hu, B and ...	PL, PT	SapBERT, PubMedBERT	Entity linking	Biomedical	-	Prefix ([MASK] in the end), Soft prompt added after each entity	biomedical (NCBI Disease, BC5CDR Disease, BC5CDR Chemicals, MedMentions)	EN (s)	Prompt Learning training + Prompt Tuning	Accuracy@1, Accuracy@5	YES	TaggerOne (Markov), CNN, BERTRANK, ResCNN, BioSYN, SAPBERT, GenBioEL, KRISSBERT	higher	higher			IEEE/ACM Transactions on Audio, Speech, and Language Processing	Computer Science	no claim	unclear	Two-stage, Frozen SAPBERT, FT PubMedBERT	Manual	NotReported
rayyan-676972811	[91]	CPK-Adapter: Infusing Medical Knowledge into K-Adapter with Continuous Prompt	2023	Liu, C and Zhang, S and Li, C and Zhao, H	PL, PT	BERT, BioBERT, ClinicalBERT, BlueBERT	QA, Reasoning, Named Entity Recognition, Variant of text classification (NLI)	Biomedical	-	Cloze, full soft prompt separated from input in the neural networks pipeline	biomedical (MEDIQA-2019, TRECQA-2017, MEDNLI, BC5CDR-disease, NCBI)	EN (s)	Prompt Learning + Tuning	Precision, Recall, F1, MRR	YES	Same BERT models without PL, DiseaseBERT	higher	higher	Quite complex architecture using both hard and soft prompts. Ablation study shows that removing either type of prompt reduces the performance.	ieee	8th International Conference on Intelligent Computing and Signal Processing (ICSP)	Computer Science	no claim	no optimization	FT	NotReported	NotReported		Hard, Soft or Mixed prompts.
rayyan-676972812	[92]	Decorate the Examples: A Simple Method of Prompt Design for Biomedical Relation Extraction - Proceedings of the Thirteenth Language Resources and Evaluation Conference	2022	Yeh, Hui-Syuan and Lavergne, Thomas and Zweigenbaum, Pierre	PL	RoBERTa-base, BioMed-RoBERTa-base	Relation extraction	Biomedical	-	Cloze, Few-shot	biomedical (ChemProt)	EN (inf)	Prompt Learning train and inference	Precision, Recall, F1	YES	Fine-tuned counterparts	higher	higher	FT models perform 10% worse in Macro-F1. But should be noted that their Micro-F1 difference is 50%, meaning PL is much better class-wise. Also PL is better in few-shot scenarios.		LREC	Computer Science	claim	unclear	Both	Manual
rayyan-676972944	[93]	EPTQA: a Chinese medical prompt learning method based on entity pair type question answering	2023	Su, Z and Yu, X and Li, S and Chen, P	PL	ERNIE-1.0, ERNIE-Health, BERT, RoBERTa, RoBERTa-large, DKPLM-medical	Relation extraction	Biomedical	-	Cloze	biomedical (DiaKG, CMeIE)	ZH (s)	Prompt Learning train and inference (training time deemed equivalent, slightly higher than fine-tuning)	Precision, Recall, F1	YES	Fine-tuned counterparts	higher	higher	Another comparison is with few-shot learning: 8,16,32,64 examples. The gap is huge between PL and FT (40% F1 diff). Indicates PL is THE choice for very low-resource scenarios.		SSRN	Preprint	claim	No PO - tried 3-5 prompts and reported all results	FT	Manual
rayyan-676973854	[94]	GraphPrompt: Graph-based prompt templates for biomedical synonym prediction	2023	Xu, H and Zhang, J and Wang, Z and Zhang, S and Bhalerao, M and ...	PL	BioBERT	Text classification (synonym prediction)	Biomedical	-	Cloze	biomedical (OBO-syn)	EN (inf)	Prompt Learning train and inference	Accuracy	YES	FT BioBERT	higher	higher			Proceedings of the AAAI Conference on Artificial Intelligence	Computer Science	no claim	No PO - tried 3-5 prompts and reported all results	Both	NotReported
rayyan-676973860	[95]	Improving Biomedical Claim Detection using Prompt Learning Approaches	2023	Chen, T and Stefanidis, A and Jiang, Z and ...	PL, PT	BERT, RoBERTa, T5	Text classification	Biomedical	-	Cloze, Prefix ([MASK] in the end), Prefix-based prompt tuning AND Suffix-based prompt tuning (same template)	biomedical (BioClaim)	EN (inf)	Prompt Learning, and Prefix+Suffix-based Prompt Tuning	Precision, Recall, F1, Accuracy	YES	BERT, RoBERTa	higher	higher	Manual Verbalizer used. PL-based models are better than FT counterpart. And mixed ones (PL+PT) are better than PL-based.		IEEE 4th International Conference on Pattern Recognition and Machine Learning (PRML)	Computer Science	no claim	unclear	NotReported	Manual	Fixed (2)		Hard or Mixed prompts
rayyan-676973862	[96]	Improving biomedical entity linking with cross-entity interaction	2023	Xu, Z and Chen, Y and Hu, B	PL	SapBERT	Entity linking	Biomedical	-	Cloze	biomedical (NCBI disease, BC5CDR, COMETA)	EN (inf)	Prompt Learning train and inference + optionally pretrain SapBERT	Accuracy@1, Accuracy@5	YES	FineTune (BioSyn, SapBERT, ResCNN, Clustering-based, Cross-Domain, Generative) - Pretrain+FineTune (Cross-Domain, Generative)	higher	higher	Say 'prompt tuning', but uses hard prompts with MLM -> PL. Propose KB-pretraining, but it doesn't improve the results much...		Proceedings of the AAAI Conference on Artificial Intelligence	Computer Science	no claim	No PO - tried 3-5 prompts and reported all results	FT	NoVerbalizer (MASK used to rerank candidates given in the text)		PT->PL
rayyan-676973941	[97]	Medical text classification based on the discriminative pre-training model and prompt-tuning	2023	Wang, Yu and Wang, Yuan and Peng, Zhenwan and Zhang, Feifan and Zhou, Luyao and Yang, Fei	PL	ERNIE-Health	Text classification	Biomedical	-	Prefix ([MASK] in the end), Cloze	other-clinical (KUAKE-QIC, CHIP-CTC)	ZH (s)	Prompt Learning train and inference	Accuracy	YES	BERT, MacBERT (FT)	higher	higher	Say 'prompt tuning', but uses hard prompts with MLM -> PL. Each model has been tested using FT and PL paradigms (trained on the whole dataset in both cases). PL is usually better. Prefix > Cloze prompt.		Digital health	Med Inf	no claim	No PO - tried 3-5 prompts and reported all results	FT	NotReported		PT->PL
rayyan-676973942	[98]	Open-World Biomedical Knowledge Probing and Verification	2023	Tian, X and Wang, P and Mao, S	PL, PT	BioBERT, BioLM	Variant of Information Extraction (knowledge probing)	Biomedical	-	Suffix-based prompt tuning, Prefix ([MASK] in the end)	biomedical (UMLS, Wikidata, ProteinKG25)	EN (s)	Prompt tuning (token-wise), no detail about LLM being frozen or not	Accuracy@k (1,5)	NO	-	-	-	Mention prompt learning, but not prompt tuning (uses continuous embeddings, e.g. soft prompts). The study proposes to initialize soft prompts with hard prompts. This works better than hard prompts. This work uses only knowledge data as input, formatted as free-text, to predict the object of a subject and relation.		International Joint Conference on Knowledge Graphs (IJCKG)	Computer Science	no claim	No PO - tried 3-5 prompts and reported all results	Frozen (ns)	Manual	NotReported
rayyan-676973945	[99]	Prompt Discriminative Language Models for Domain Adaptation	2023	Lu, Keming and Potash, Peter and Lin, Xihui and Sun, Yuwen and Qian, Zihan and Yuan, Zheng and Naumann, Tristan and Cai, Tianxi and Lu, Junwei	PL	PubMedBERT, MetroLM	MCQ, QA	Biomedical	-	Cloze (MCQ), Prefix (QA)	biomedical (PubmedQA, BioASQ, MedQA, MedMCQA, MMLU)	EN (inf)	Prompt Learning w/ and w/o train	Human evaluation	YES	Electra, BioElectra, PubMedBERT (FT)	similar	similar	MetroLM is a Discriminative Language Model (DLM): first MLM (generator), then discriminator classify token. Say 'prompt tuning', but uses hard prompts with MLM -> PL. ZS performs less good than FS (10% dataset), also less good than FT (100%). Yet, ZS outperforms fine-tuned baselines for single A in MCQ, but not in multiple As ones.		ClinicalNLP (ACL)	Med Inf	claim	No PO - tried 3-5 prompts and reported all results	Both: Frozen PubMedBERT, FT MetroLM	Manual		PT->PL	Fixed LLM for MLM prediction (generator), but MetroLM is fine-tuned (discriminator)
